# Supplementary material for: A pipeline for targeted metagenomics of environmental bacteria
Source: Microbiome. 2020 Feb 15;8:21. doi: 10.1186/s40168-020-0790-7 (PMC7024552; doi:10.1186/s40168-020-0790-7)
Supplement: Supplementary file 17 — Additional file 16: Table S3. Comparison of Anvi’o and MetaBAT binning methods on the assemblies of sorted Vis6. Completeness, contamination and strain heterogeneity were assessed with checkM; GC content and bin size were assessed with stats.sh (Bbmap). The genome size is calculated from the bin size and the completeness values. All bins classified as Vis6 are shown, including low quality ones. [file 40168_2020_790_MOESM16_ESM.xlsx]

## Sheet: Sheet1
Table S3: Comparison of Anvi’o and MetaBAT binning methods on the assemblies of sorted Vis6. Completeness, contamination and strain heterogeneity were assessed with checkM; GC content and bin size were assessed with stats.sh (Bbmap). The genome size is calculated from the bin size and the completeness values. All bins classified as Vis6 are shown, including low quality ones.
		Completeness (%)		Contamination (%)		Strain heterogeneity (%)		GC content (%)		Bin size (Mbp)		Number of Vis6 bins		Genome size (Mbp)
IMG_ID	Sample Treatment	Anvio	Metabat	Anvio	Metabat	Anvio	Metabat	Anvio	Metabat	Anvio	Metabat	Anvio	Metabat	Anvio	Metabat
3300031345	Unfixed	49.16	47.76	0	0	0	0	47.71	48.2607	1.11473	1.05288			2.26755	2.20453
3300031347	Unfixed	42.97	43.38	0.54	1.08	100	33.33	47.79	48.5082	0.888577	0.857991			2.0679	1.97785
3300031348	Unfixed	65.95	67.56	1.08	3.23	100	42.86	47.61	48.3047	1.65121	1.53334			2.50373	2.2696
3300031349	Unfixed	61.48	n.a.	1.08	n.a.	75	n.a.	47.64	n.a.	1.38348	n.a.			2.25029
3300031440	Unfixed	45.5	n.a.	0	n.a.	0	n.a.	47.45	n.a.	1.11741	n.a.			2.45585
Average		53.012	52.9	0.54	1.43667	55	25.3967	47.64	48.3579	1.23108	1.14807	5	3	2.30906	2.15066
3300031373	EtOH	82.26	82.26	2.96	3.58	87.5	57.14	47.18	48.1001	2.10455	1.93977			2.55841	2.3581
3300031266	EtOH	65.57	65.44	2.15	6.99	100	75	47.37	48.2927	1.69132	1.60864			2.57941	2.45819
3300031402	EtOH	75.67	75.56	1.61	1.61	100	100	47.38	48.2942	1.92691	1.75016			2.54646	2.31625
3311131407	EtOH	87.63	n.a.	0.81	n.a.	100	n.a.	47.52	n.a.	2.17834	n.a.			2.48583
3300031429	EtOH	81.59	84.81	3.23	5.38	100	76.92	47.56	48.39	1.9471	1.84			2.38644	2.16956
Average		78.544	77.0175	2.152	4.39	97.5	77.265	47.402	48.2692	1.96964	1.78464	5	4	2.51131	2.32552
Metagenome_Bin_28		n.a.	86.38	n.a.	2.82	n.a.	100	n.a.	48.2		1.82441	n.a.	1	n.a.	2.11207
