# Supplementary material for: A pipeline for targeted metagenomics of environmental bacteria
Source: Microbiome. 2020 Feb 15;8:21. doi: 10.1186/s40168-020-0790-7 (PMC7024552; doi:10.1186/s40168-020-0790-7)
Supplement: Supplementary file 23 — Additional file 22: Table S8. The annotated Vis6 MAGs from sorted samples were analysed by text-based search for transporters using the key words transport, transporter, influx, efflux, export, import, secretion, channel, SusC, SusD, TonB, ExbB, ExbD and ABC. Additionally proteins involved in the respiratory chain were searched for. Given are the numbers found in all sorted Vis6 MAGs (10) and the number per MAG. [file 40168_2020_790_MOESM22_ESM.xlsx]

## Sheet: Tabelle1
Table S8: The annotated Vis6 MAGs from sorted samples were analysed by text-based search for transporters using the key words transport, transporter, influx, efflux, export, import, secretion, channel, SusC, SusD, TonB, ExbB, ExbD and ABC. Additionally proteins involved in the respiratory chain were searched for. Given are the numbers found in all sorted Vis6 MAGs (10) and the number per MAG.
Annotation	times found	per MAG
ABC-transporter
putative ABC transport system ATP-binding protein	17	1.7
putative ABC transport system permease protein	14	1.4
ABC-transporter	82	8.2
DNA repair
excinuclease ABC subunit A	18	1.8
excinuclease ABC subunit B	9	0.9
excinuclease ABC subunit C	10	1
excinuclease UvrABC nuclease subunit	2	0.2
Respiratory chain
Na+-transporting NADH:ubiquinone oxidoreductase subunit A	9	0.9
Na+-transporting NADH:ubiquinone oxidoreductase subunit B	8	0.8
Na+-transporting NADH:ubiquinone oxidoreductase subunit C	7	0.7
Na+-transporting NADH:ubiquinone oxidoreductase subunit D	8	0.8
Na+-transporting NADH:ubiquinone oxidoreductase subunit E	8	0.8
Na+-transporting NADH:ubiquinone oxidoreductase subunit F	9	0.9
succinate dehydrogenase / fumarate reductase cytochrome b subunit	5	0.5
succinate dehydrogenase / fumarate reductase flavoprotein subunit	6	0.6
succinate dehydrogenase / fumarate reductase iron-sulfur subunit	6	0.6
cytochrome b561	1	0.1
cytochrome c551/c552	5	0.5
2Fe-2S ferredoxin	9	0.9
cytochrome c oxidase cbb3-type subunit 3	6	0.6
cytochrome c oxidase cbb3-type subunit I/II	6	0.6
cytochrome c oxidase subunit 1	10	1
cytochrome c oxidase subunit 2	9	0.9
cytochrome c oxidase subunit 3	10	1
cytochrome c oxidase subunit IV	5	0.5
ATPase subunit	18	1.8
F-type H+-transporting ATPase (a, alpha, b, beta, c, gamma, delta, epsilon)	8	0.8
ATPase Cu2+ exporting	13	1.3
putative F0F1-ATPase subunit (Ca2+/Mg2+ transporter)	7	0.7
Trace metals
Co/Zn/Cd efflux system	4	0.4
manganese/zinc/iron transport system ATP- binding protein	9	0.9
manganese/zinc/iron transport system permease protein	18	1.8
manganese/zinc/iron transport system permease protein	19	1.9
manganese/zinc/iron transport system substrate-binding protein	17	1.7
Mg/Co/Ni transporter MgtE	2	0.2
Mg2+ transporter	8	0.8
peptide/nickel transport system ATP-binding protein	8	0.8
peptide/nickel transport system permease protein	10	1
peptide/nickel transport system permease protein	8	0.8
peptide/nickel transport system substrate-binding protein	8	0.8
VIT1/CCC1 family predicted Fe2+/Mn2+ transporter	8	0.8
voltage-gated potassium channel	14	1.4
ZIP zinc transporter	8	0.8
Fe(3+) dicitrate transport protein	6	0.6
iron(III) transport system	7	0.7
heme exporter (B,C)	18	2
Membrane
Trk-type K+ transport system membrane component	11	1.1
outer membrane efflux protein	3	0.3
outer membrane protein OmpA-like peptidoglycan-associated protein/Tol biopolymer transport system component	7	0.7
O-antigen/teichoic acid export membrane protein	41	4.1
outer membrane receptor protein involved in Fe transport	50	5
Polysaccharides
ExbB	16	1.6
ExbD	22	2.2
carboxypeptidase-like protein/TonB-dependent receptor-like protein	21	2.1
TonB-like protein/TonB-dependent receptor like protein	36	3.6
SusD-like starch-binding protein associating with outer membrane	23	2.3
SusD/RagB-like outer membrane lipoprotein	8	0.8
capsule polysaccharide export protein KpsC/LpsZ	1	0.1
maltose/moltooligosaccharide transporter	16	1.6
sugar transport protein	1	0.1
protein involved in polysaccharide export with SLBB domain	6	0.6
polysaccharide export outer membrane protein	1	0.1
Multidrug efflux
multidrug efflux pump subunit AcrA (membrane-fusion protein)	14	1.4
multidrug efflux pump subunit AcrA (membrane-fusion protein)/outer membrane protein TolC	1	0.1
multidrug efflux pump subunit AcrB	4	0.4
multidrug efflux pump subunit AcrB/preprotein translocase subunit SecD	10	1
multidrug resistance efflux pump	7	0.7
drug/metabolite transporter (DMT)-like permease	31	3.1
Secretion system
SprA, motility, secretion related	12	1.2
type III secretion system (T3SS) SseB-like protein/type III secretion system (T3SS) SseB-like protein	1	0.1
Lipopolysaccharide export
lipopolysaccharide export system ATP-binding protein	8	0.8
lipopolysaccharide export system permease protein	19	1.9
phospholipid/cholesterol/gamma-HCH transport
phospholipid/cholesterol/gamma-HCH transport system ATP-binding protein	9	0.9
phospholipid/cholesterol/gamma-HCH transport system permease protein	9	0.9
phospholipid/cholesterol/gamma-HCH transport system substrate-binding protein	3	0.3
channel proteins
small-conductance mechanosensitive channel	17	1.7
miniconductance mechanosensitive channel	6	0.6
others
ACR-family (arsenite)	11	1.1
Amt family ammonium transporter	9	0.9
cell division transport system	12	1.2
choline/glycine/proline betaine transport protein	11	1.1
CNT family nucleoside transporter	8	0.8
di/tricarboxylate transporter	13	1.3
Tol biopolymer transport system component	9	0.9
HlyD family secretion protein	7	0.7
taurine transport system substrate-binding protein	1	0.1
LAO/AO transport system kinase	7	0.7
sodium-dependent dicarboxylate transporter 2/3/5	6	0.6
predicted MFS family arabinose efflux permease	14	1.4
SNF family Na+-dependent transporter	8	0.8
MFS superfamily sulfate permease-like transporter	15	1.5
MotA/TolQ/ExbB proton channel family protein	9	0.9
Na+-driven multidrug efflux pump	1	0.1
putative spermidine/putrescine transport system ATP-binding protein	8	0.8
nicotinamide mononucleotide transporter	12	1.2
polyketide cyclase/dehydrase/lipid transport protein	5	0.5
POT family proton-dependent oligopeptide transporter	6	0.6
UMF1 family MFS transporter	11	1.1
