# Supplementary material for: A pipeline for targeted metagenomics of environmental bacteria
Source: Microbiome. 2020 Feb 15;8:21. doi: 10.1186/s40168-020-0790-7 (PMC7024552; doi:10.1186/s40168-020-0790-7)
Supplement: Supplementary file 28 — Additional file 27. Lists of contigs of the Vis6 affiliated bins that have been binned with Anvi’o. [file 40168_2020_790_MOESM27_ESM.txt]

Additional file 27: List of scaffold identifiers coherent with IMG database, of all Vis6 bins that were binned with anvio.
Scaffold 3300031266_Bin_1
3300031266 assembled Ga0321421_10340
3300031266 assembled Ga0321421_10635
3300031266 assembled Ga0321421_10698
3300031266 assembled Ga0321421_10536
3300031266 assembled Ga0321421_10316
3300031266 assembled Ga0321421_10200
3300031266 assembled Ga0321421_10368
3300031266 assembled Ga0321421_10063
3300031266 assembled Ga0321421_10787
3300031266 assembled Ga0321421_10469
3300031266 assembled Ga0321421_10751
3300031266 assembled Ga0321421_10619
3300031266 assembled Ga0321421_10074
3300031266 assembled Ga0321421_10818
3300031266 assembled Ga0321421_10707
3300031266 assembled Ga0321421_10239
3300031266 assembled Ga0321421_10008
3300031266 assembled Ga0321421_10543
3300031266 assembled Ga0321421_10062
3300031266 assembled Ga0321421_10426
3300031266 assembled Ga0321421_10164
3300031266 assembled Ga0321421_10339
3300031266 assembled Ga0321421_10688
3300031266 assembled Ga0321421_10007
3300031266 assembled Ga0321421_10631
3300031266 assembled Ga0321421_10705
3300031266 assembled Ga0321421_10177
3300031266 assembled Ga0321421_10386
3300031266 assembled Ga0321421_10126
3300031266 assembled Ga0321421_10557
3300031266 assembled Ga0321421_10788
3300031266 assembled Ga0321421_10312
3300031266 assembled Ga0321421_10137
3300031266 assembled Ga0321421_10028
3300031266 assembled Ga0321421_10401
3300031266 assembled Ga0321421_10206
3300031266 assembled Ga0321421_10096
3300031266 assembled Ga0321421_10512
3300031266 assembled Ga0321421_10583
3300031266 assembled Ga0321421_10287
3300031266 assembled Ga0321421_10009
3300031266 assembled Ga0321421_10567
3300031266 assembled Ga0321421_10029
3300031266 assembled Ga0321421_10056
3300031266 assembled Ga0321421_10210
3300031266 assembled Ga0321421_10138
3300031266 assembled Ga0321421_10389
3300031266 assembled Ga0321421_10147
3300031266 assembled Ga0321421_10602
3300031266 assembled Ga0321421_10276
3300031266 assembled Ga0321421_10361
3300031266 assembled Ga0321421_10415
3300031266 assembled Ga0321421_10166
3300031266 assembled Ga0321421_10356
3300031266 assembled Ga0321421_10024
3300031266 assembled Ga0321421_10124
3300031266 assembled Ga0321421_10656
3300031266 assembled Ga0321421_10523
3300031266 assembled Ga0321421_10574
3300031266 assembled Ga0321421_10302
3300031266 assembled Ga0321421_10330
3300031266 assembled Ga0321421_10181
3300031266 assembled Ga0321421_10055
3300031266 assembled Ga0321421_10061
3300031266 assembled Ga0321421_10050
3300031266 assembled Ga0321421_10398
3300031266 assembled Ga0321421_10001
3300031266 assembled Ga0321421_10073
3300031266 assembled Ga0321421_10201
3300031266 assembled Ga0321421_10231
3300031266 assembled Ga0321421_10814
3300031266 assembled Ga0321421_10040
3300031266 assembled Ga0321421_10478
3300031266 assembled Ga0321421_10562
3300031266 assembled Ga0321421_10255
3300031266 assembled Ga0321421_10613
3300031266 assembled Ga0321421_10428
3300031266 assembled Ga0321421_10772
3300031266 assembled Ga0321421_10148
3300031266 assembled Ga0321421_10532
3300031266 assembled Ga0321421_10653
3300031266 assembled Ga0321421_10151
3300031266 assembled Ga0321421_10297
3300031266 assembled Ga0321421_10799
3300031266 assembled Ga0321421_10194
3300031266 assembled Ga0321421_10237
3300031266 assembled Ga0321421_10014
3300031266 assembled Ga0321421_10735
3300031266 assembled Ga0321421_10134
3300031266 assembled Ga0321421_10412
3300031266 assembled Ga0321421_10724
3300031266 assembled Ga0321421_10400
3300031266 assembled Ga0321421_10119
3300031266 assembled Ga0321421_10228
3300031266 assembled Ga0321421_10531
3300031266 assembled Ga0321421_10089
3300031266 assembled Ga0321421_10526
3300031266 assembled Ga0321421_10012
3300031266 assembled Ga0321421_10364
3300031266 assembled Ga0321421_10017
3300031266 assembled Ga0321421_10676
3300031266 assembled Ga0321421_10404
3300031266 assembled Ga0321421_10135
3300031266 assembled Ga0321421_10041
3300031266 assembled Ga0321421_10812
3300031266 assembled Ga0321421_10801
3300031266 assembled Ga0321421_10497
3300031266 assembled Ga0321421_10277
3300031266 assembled Ga0321421_10710
3300031266 assembled Ga0321421_10454
3300031266 assembled Ga0321421_10291
3300031266 assembled Ga0321421_10013
3300031266 assembled Ga0321421_10004
3300031266 assembled Ga0321421_10117
3300031266 assembled Ga0321421_10419
3300031266 assembled Ga0321421_10402
3300031266 assembled Ga0321421_10811
3300031266 assembled Ga0321421_10354
3300031266 assembled Ga0321421_10323
3300031266 assembled Ga0321421_10388
3300031266 assembled Ga0321421_10076
3300031266 assembled Ga0321421_10643
3300031266 assembled Ga0321421_10771
3300031266 assembled Ga0321421_10018
3300031266 assembled Ga0321421_10067
3300031266 assembled Ga0321421_10159
3300031266 assembled Ga0321421_10279
3300031266 assembled Ga0321421_10270
3300031266 assembled Ga0321421_10107
3300031266 assembled Ga0321421_10268
3300031266 assembled Ga0321421_10417
3300031266 assembled Ga0321421_10025
3300031266 assembled Ga0321421_10695
3300031266 assembled Ga0321421_10003
3300031266 assembled Ga0321421_10435
3300031266 assembled Ga0321421_10427
3300031266 assembled Ga0321421_10037
3300031266 assembled Ga0321421_10241
3300031266 assembled Ga0321421_10626
3300031266 assembled Ga0321421_10320
3300031266 assembled Ga0321421_10580
3300031266 assembled Ga0321421_10140
3300031266 assembled Ga0321421_10273
3300031266 assembled Ga0321421_10671
3300031266 assembled Ga0321421_10479
3300031266 assembled Ga0321421_10090
3300031266 assembled Ga0321421_10556
3300031266 assembled Ga0321421_10700
3300031266 assembled Ga0321421_10121
3300031266 assembled Ga0321421_10068
3300031266 assembled Ga0321421_10311
3300031266 assembled Ga0321421_10459
3300031266 assembled Ga0321421_10680
3300031266 assembled Ga0321421_10252
3300031266 assembled Ga0321421_10205
3300031266 assembled Ga0321421_10298
3300031266 assembled Ga0321421_10641
3300031266 assembled Ga0321421_10716
3300031266 assembled Ga0321421_10622
3300031266 assembled Ga0321421_10211
3300031266 assembled Ga0321421_10739
3300031266 assembled Ga0321421_10623
3300031266 assembled Ga0321421_10077
3300031266 assembled Ga0321421_10362
3300031266 assembled Ga0321421_10516
3300031266 assembled Ga0321421_10160
3300031266 assembled Ga0321421_10371
3300031266 assembled Ga0321421_10153
3300031266 assembled Ga0321421_10783
3300031266 assembled Ga0321421_10465
3300031266 assembled Ga0321421_10105
3300031266 assembled Ga0321421_10251
3300031266 assembled Ga0321421_10521
3300031266 assembled Ga0321421_10424
3300031266 assembled Ga0321421_10161
3300031266 assembled Ga0321421_10355
3300031266 assembled Ga0321421_10591
3300031266 assembled Ga0321421_10552
3300031266 assembled Ga0321421_10175
3300031266 assembled Ga0321421_10274
3300031266 assembled Ga0321421_10655
3300031266 assembled Ga0321421_10593
3300031266 assembled Ga0321421_10220
3300031266 assembled Ga0321421_10452
3300031266 assembled Ga0321421_10165
3300031266 assembled Ga0321421_10838
3300031266 assembled Ga0321421_10745
3300031266 assembled Ga0321421_10030
3300031266 assembled Ga0321421_10394
3300031266 assembled Ga0321421_10416
3300031266 assembled Ga0321421_10499
3300031266 assembled Ga0321421_10097
3300031266 assembled Ga0321421_10044
3300031266 assembled Ga0321421_10750
Scaffold 3300031345_Bin_1
3300031345 assembled Ga0321408_1332
3300031345 assembled Ga0321408_1219
3300031345 assembled Ga0321408_1371
3300031345 assembled Ga0321408_1333
3300031345 assembled Ga0321408_1058
3300031345 assembled Ga0321408_1243
3300031345 assembled Ga0321408_1383
3300031345 assembled Ga0321408_1187
3300031345 assembled Ga0321408_1403
3300031345 assembled Ga0321408_1476
3300031345 assembled Ga0321408_1180
3300031345 assembled Ga0321408_1282
3300031345 assembled Ga0321408_1264
3300031345 assembled Ga0321408_1186
3300031345 assembled Ga0321408_1372
3300031345 assembled Ga0321408_1397
3300031345 assembled Ga0321408_1116
3300031345 assembled Ga0321408_1073
3300031345 assembled Ga0321408_1088
3300031345 assembled Ga0321408_1149
3300031345 assembled Ga0321408_1242
3300031345 assembled Ga0321408_1156
3300031345 assembled Ga0321408_1144
3300031345 assembled Ga0321408_1214
3300031345 assembled Ga0321408_1331
3300031345 assembled Ga0321408_1085
3300031345 assembled Ga0321408_1145
3300031345 assembled Ga0321408_1407
3300031345 assembled Ga0321408_1164
3300031345 assembled Ga0321408_1273
3300031345 assembled Ga0321408_1318
3300031345 assembled Ga0321408_1368
3300031345 assembled Ga0321408_1428
3300031345 assembled Ga0321408_1274
3300031345 assembled Ga0321408_1137
3300031345 assembled Ga0321408_1250
3300031345 assembled Ga0321408_1231
3300031345 assembled Ga0321408_1434
3300031345 assembled Ga0321408_1410
3300031345 assembled Ga0321408_1449
3300031345 assembled Ga0321408_1291
3300031345 assembled Ga0321408_1034
3300031345 assembled Ga0321408_1074
3300031345 assembled Ga0321408_1292
3300031345 assembled Ga0321408_1290
3300031345 assembled Ga0321408_1100
3300031345 assembled Ga0321408_1221
3300031345 assembled Ga0321408_1400
3300031345 assembled Ga0321408_1082
3300031345 assembled Ga0321408_1245
3300031345 assembled Ga0321408_1426
3300031345 assembled Ga0321408_1230
3300031345 assembled Ga0321408_1179
3300031345 assembled Ga0321408_1324
3300031345 assembled Ga0321408_1069
3300031345 assembled Ga0321408_1169
3300031345 assembled Ga0321408_1161
3300031345 assembled Ga0321408_1380
3300031345 assembled Ga0321408_1465
3300031345 assembled Ga0321408_1248
3300031345 assembled Ga0321408_1029
3300031345 assembled Ga0321408_1068
3300031345 assembled Ga0321408_1256
3300031345 assembled Ga0321408_1456
3300031345 assembled Ga0321408_1216
3300031345 assembled Ga0321408_1336
3300031345 assembled Ga0321408_1157
3300031345 assembled Ga0321408_1441
3300031345 assembled Ga0321408_1415
3300031345 assembled Ga0321408_1166
3300031345 assembled Ga0321408_1210
3300031345 assembled Ga0321408_1171
3300031345 assembled Ga0321408_1466
3300031345 assembled Ga0321408_1207
3300031345 assembled Ga0321408_1259
3300031345 assembled Ga0321408_1247
3300031345 assembled Ga0321408_1062
3300031345 assembled Ga0321408_1015
3300031345 assembled Ga0321408_1077
3300031345 assembled Ga0321408_1327
3300031345 assembled Ga0321408_1223
3300031345 assembled Ga0321408_1173
3300031345 assembled Ga0321408_1039
3300031345 assembled Ga0321408_1317
3300031345 assembled Ga0321408_1086
3300031345 assembled Ga0321408_1102
3300031345 assembled Ga0321408_1155
3300031345 assembled Ga0321408_1129
3300031345 assembled Ga0321408_1319
3300031345 assembled Ga0321408_1325
3300031345 assembled Ga0321408_1002
3300031345 assembled Ga0321408_1320
3300031345 assembled Ga0321408_1023
3300031345 assembled Ga0321408_1381
3300031345 assembled Ga0321408_1026
3300031345 assembled Ga0321408_1431
3300031345 assembled Ga0321408_1096
3300031345 assembled Ga0321408_1183
3300031345 assembled Ga0321408_1258
3300031345 assembled Ga0321408_1224
3300031345 assembled Ga0321408_1458
3300031345 assembled Ga0321408_1108
3300031345 assembled Ga0321408_1046
3300031345 assembled Ga0321408_1114
3300031345 assembled Ga0321408_1021
3300031345 assembled Ga0321408_1151
3300031345 assembled Ga0321408_1063
3300031345 assembled Ga0321408_1159
3300031345 assembled Ga0321408_1350
3300031345 assembled Ga0321408_1435
3300031345 assembled Ga0321408_1141
3300031345 assembled Ga0321408_1365
3300031345 assembled Ga0321408_1330
3300031345 assembled Ga0321408_1160
3300031345 assembled Ga0321408_1413
3300031345 assembled Ga0321408_1326
3300031345 assembled Ga0321408_1142
3300031345 assembled Ga0321408_1118
3300031345 assembled Ga0321408_1377
3300031345 assembled Ga0321408_1314
3300031345 assembled Ga0321408_1124
3300031345 assembled Ga0321408_1064
3300031345 assembled Ga0321408_1267
3300031345 assembled Ga0321408_1226
3300031345 assembled Ga0321408_1399
3300031345 assembled Ga0321408_1367
3300031345 assembled Ga0321408_1467
3300031345 assembled Ga0321408_1271
3300031345 assembled Ga0321408_1462
3300031345 assembled Ga0321408_1211
3300031345 assembled Ga0321408_1013
3300031345 assembled Ga0321408_1352
3300031345 assembled Ga0321408_1354
3300031345 assembled Ga0321408_1343
3300031345 assembled Ga0321408_1266
3300031345 assembled Ga0321408_1019
3300031345 assembled Ga0321408_1416
3300031345 assembled Ga0321408_1031
3300031345 assembled Ga0321408_1446
3300031345 assembled Ga0321408_1233
3300031345 assembled Ga0321408_1468
3300031345 assembled Ga0321408_1251
3300031345 assembled Ga0321408_1049
3300031345 assembled Ga0321408_1044
3300031345 assembled Ga0321408_1133
3300031345 assembled Ga0321408_1140
3300031345 assembled Ga0321408_1356
Scaffold 3300031347_Bin_1
3300031347 assembled Ga0321405_1301
3300031347 assembled Ga0321405_1382
3300031347 assembled Ga0321405_1225
3300031347 assembled Ga0321405_1419
3300031347 assembled Ga0321405_1173
3300031347 assembled Ga0321405_1592
3300031347 assembled Ga0321405_1491
3300031347 assembled Ga0321405_1398
3300031347 assembled Ga0321405_1569
3300031347 assembled Ga0321405_1305
3300031347 assembled Ga0321405_1455
3300031347 assembled Ga0321405_1671
3300031347 assembled Ga0321405_1566
3300031347 assembled Ga0321405_1212
3300031347 assembled Ga0321405_1388
3300031347 assembled Ga0321405_1413
3300031347 assembled Ga0321405_1396
3300031347 assembled Ga0321405_1556
3300031347 assembled Ga0321405_1357
3300031347 assembled Ga0321405_1490
3300031347 assembled Ga0321405_1091
3300031347 assembled Ga0321405_1370
3300031347 assembled Ga0321405_1639
3300031347 assembled Ga0321405_1158
3300031347 assembled Ga0321405_1214
3300031347 assembled Ga0321405_1369
3300031347 assembled Ga0321405_1492
3300031347 assembled Ga0321405_1444
3300031347 assembled Ga0321405_1631
3300031347 assembled Ga0321405_1152
3300031347 assembled Ga0321405_1269
3300031347 assembled Ga0321405_1157
3300031347 assembled Ga0321405_1590
3300031347 assembled Ga0321405_1059
3300031347 assembled Ga0321405_1496
3300031347 assembled Ga0321405_1650
3300031347 assembled Ga0321405_1273
3300031347 assembled Ga0321405_1534
3300031347 assembled Ga0321405_1267
3300031347 assembled Ga0321405_1089
3300031347 assembled Ga0321405_1070
3300031347 assembled Ga0321405_1598
3300031347 assembled Ga0321405_1078
3300031347 assembled Ga0321405_1505
3300031347 assembled Ga0321405_1148
3300031347 assembled Ga0321405_1202
3300031347 assembled Ga0321405_1115
3300031347 assembled Ga0321405_1125
3300031347 assembled Ga0321405_1531
3300031347 assembled Ga0321405_1117
3300031347 assembled Ga0321405_1118
3300031347 assembled Ga0321405_1044
3300031347 assembled Ga0321405_1618
3300031347 assembled Ga0321405_1324
3300031347 assembled Ga0321405_1167
3300031347 assembled Ga0321405_1051
3300031347 assembled Ga0321405_1364
3300031347 assembled Ga0321405_1449
3300031347 assembled Ga0321405_1123
3300031347 assembled Ga0321405_1482
3300031347 assembled Ga0321405_1174
3300031347 assembled Ga0321405_1066
3300031347 assembled Ga0321405_1397
3300031347 assembled Ga0321405_1166
3300031347 assembled Ga0321405_1391
3300031347 assembled Ga0321405_1101
3300031347 assembled Ga0321405_1661
3300031347 assembled Ga0321405_1188
3300031347 assembled Ga0321405_1211
3300031347 assembled Ga0321405_1642
3300031347 assembled Ga0321405_1194
3300031347 assembled Ga0321405_1545
3300031347 assembled Ga0321405_1387
3300031347 assembled Ga0321405_1427
3300031347 assembled Ga0321405_1295
3300031347 assembled Ga0321405_1056
3300031347 assembled Ga0321405_1136
3300031347 assembled Ga0321405_1071
3300031347 assembled Ga0321405_1372
3300031347 assembled Ga0321405_1289
3300031347 assembled Ga0321405_1431
3300031347 assembled Ga0321405_1135
3300031347 assembled Ga0321405_1510
3300031347 assembled Ga0321405_1353
3300031347 assembled Ga0321405_1037
3300031347 assembled Ga0321405_1447
3300031347 assembled Ga0321405_1488
3300031347 assembled Ga0321405_1087
3300031347 assembled Ga0321405_1309
3300031347 assembled Ga0321405_1240
3300031347 assembled Ga0321405_1561
3300031347 assembled Ga0321405_1251
3300031347 assembled Ga0321405_1116
3300031347 assembled Ga0321405_1179
3300031347 assembled Ga0321405_1385
3300031347 assembled Ga0321405_1009
3300031347 assembled Ga0321405_1256
3300031347 assembled Ga0321405_1623
3300031347 assembled Ga0321405_1647
3300031347 assembled Ga0321405_1169
3300031347 assembled Ga0321405_1475
3300031347 assembled Ga0321405_1517
3300031347 assembled Ga0321405_1678
3300031347 assembled Ga0321405_1550
3300031347 assembled Ga0321405_1458
3300031347 assembled Ga0321405_1281
3300031347 assembled Ga0321405_1217
3300031347 assembled Ga0321405_1063
3300031347 assembled Ga0321405_1340
3300031347 assembled Ga0321405_1264
3300031347 assembled Ga0321405_1283
3300031347 assembled Ga0321405_1098
3300031347 assembled Ga0321405_1042
3300031347 assembled Ga0321405_1048
3300031347 assembled Ga0321405_1061
3300031347 assembled Ga0321405_1088
3300031347 assembled Ga0321405_1591
3300031347 assembled Ga0321405_1193
3300031347 assembled Ga0321405_1432
3300031347 assembled Ga0321405_1337
3300031347 assembled Ga0321405_1182
Scaffold 3300031348_Bin_1
3300031348 assembled Ga0321406_10055
3300031348 assembled Ga0321406_10462
3300031348 assembled Ga0321406_10326
3300031348 assembled Ga0321406_10874
3300031348 assembled Ga0321406_10589
3300031348 assembled Ga0321406_10131
3300031348 assembled Ga0321406_10388
3300031348 assembled Ga0321406_10268
3300031348 assembled Ga0321406_10002
3300031348 assembled Ga0321406_10855
3300031348 assembled Ga0321406_10428
3300031348 assembled Ga0321406_10194
3300031348 assembled Ga0321406_10302
3300031348 assembled Ga0321406_10020
3300031348 assembled Ga0321406_10118
3300031348 assembled Ga0321406_10479
3300031348 assembled Ga0321406_10014
3300031348 assembled Ga0321406_10029
3300031348 assembled Ga0321406_10285
3300031348 assembled Ga0321406_10016
3300031348 assembled Ga0321406_10501
3300031348 assembled Ga0321406_10373
3300031348 assembled Ga0321406_10563
3300031348 assembled Ga0321406_10025
3300031348 assembled Ga0321406_10242
3300031348 assembled Ga0321406_10307
3300031348 assembled Ga0321406_10375
3300031348 assembled Ga0321406_10101
3300031348 assembled Ga0321406_10216
3300031348 assembled Ga0321406_10713
3300031348 assembled Ga0321406_10004
3300031348 assembled Ga0321406_10781
3300031348 assembled Ga0321406_10592
3300031348 assembled Ga0321406_10144
3300031348 assembled Ga0321406_10722
3300031348 assembled Ga0321406_10639
3300031348 assembled Ga0321406_10236
3300031348 assembled Ga0321406_10682
3300031348 assembled Ga0321406_10116
3300031348 assembled Ga0321406_10182
3300031348 assembled Ga0321406_10641
3300031348 assembled Ga0321406_10347
3300031348 assembled Ga0321406_10027
3300031348 assembled Ga0321406_10036
3300031348 assembled Ga0321406_10133
3300031348 assembled Ga0321406_10051
3300031348 assembled Ga0321406_10721
3300031348 assembled Ga0321406_10643
3300031348 assembled Ga0321406_10939
3300031348 assembled Ga0321406_10456
3300031348 assembled Ga0321406_10395
3300031348 assembled Ga0321406_10212
3300031348 assembled Ga0321406_10315
3300031348 assembled Ga0321406_10677
3300031348 assembled Ga0321406_10072
3300031348 assembled Ga0321406_10626
3300031348 assembled Ga0321406_10126
3300031348 assembled Ga0321406_10266
3300031348 assembled Ga0321406_10469
3300031348 assembled Ga0321406_10114
3300031348 assembled Ga0321406_10383
3300031348 assembled Ga0321406_10719
3300031348 assembled Ga0321406_10832
3300031348 assembled Ga0321406_10771
3300031348 assembled Ga0321406_10265
3300031348 assembled Ga0321406_10430
3300031348 assembled Ga0321406_10694
3300031348 assembled Ga0321406_10034
3300031348 assembled Ga0321406_10727
3300031348 assembled Ga0321406_10159
3300031348 assembled Ga0321406_10408
3300031348 assembled Ga0321406_10021
3300031348 assembled Ga0321406_10505
3300031348 assembled Ga0321406_10451
3300031348 assembled Ga0321406_10064
3300031348 assembled Ga0321406_10291
3300031348 assembled Ga0321406_10019
3300031348 assembled Ga0321406_10097
3300031348 assembled Ga0321406_10778
3300031348 assembled Ga0321406_10459
3300031348 assembled Ga0321406_10100
3300031348 assembled Ga0321406_10284
3300031348 assembled Ga0321406_10137
3300031348 assembled Ga0321406_10754
3300031348 assembled Ga0321406_10010
3300031348 assembled Ga0321406_10389
3300031348 assembled Ga0321406_10293
3300031348 assembled Ga0321406_10314
3300031348 assembled Ga0321406_10744
3300031348 assembled Ga0321406_10509
3300031348 assembled Ga0321406_10244
3300031348 assembled Ga0321406_10423
3300031348 assembled Ga0321406_10030
3300031348 assembled Ga0321406_10524
3300031348 assembled Ga0321406_10007
3300031348 assembled Ga0321406_10629
3300031348 assembled Ga0321406_10059
3300031348 assembled Ga0321406_10160
3300031348 assembled Ga0321406_10632
3300031348 assembled Ga0321406_10105
3300031348 assembled Ga0321406_10079
3300031348 assembled Ga0321406_10486
3300031348 assembled Ga0321406_10717
3300031348 assembled Ga0321406_10254
3300031348 assembled Ga0321406_10842
3300031348 assembled Ga0321406_10113
3300031348 assembled Ga0321406_10011
3300031348 assembled Ga0321406_10033
3300031348 assembled Ga0321406_10300
3300031348 assembled Ga0321406_10789
3300031348 assembled Ga0321406_10146
3300031348 assembled Ga0321406_10162
3300031348 assembled Ga0321406_10473
3300031348 assembled Ga0321406_10635
3300031348 assembled Ga0321406_10927
3300031348 assembled Ga0321406_10953
3300031348 assembled Ga0321406_10386
3300031348 assembled Ga0321406_10704
3300031348 assembled Ga0321406_10368
3300031348 assembled Ga0321406_10613
3300031348 assembled Ga0321406_10835
3300031348 assembled Ga0321406_10461
3300031348 assembled Ga0321406_10084
3300031348 assembled Ga0321406_10316
3300031348 assembled Ga0321406_10828
3300031348 assembled Ga0321406_10705
3300031348 assembled Ga0321406_10455
3300031348 assembled Ga0321406_10472
3300031348 assembled Ga0321406_10073
3300031348 assembled Ga0321406_10449
3300031348 assembled Ga0321406_10171
3300031348 assembled Ga0321406_10890
3300031348 assembled Ga0321406_10001
3300031348 assembled Ga0321406_10873
3300031348 assembled Ga0321406_10846
3300031348 assembled Ga0321406_10094
3300031348 assembled Ga0321406_10257
3300031348 assembled Ga0321406_10234
3300031348 assembled Ga0321406_10405
3300031348 assembled Ga0321406_10406
3300031348 assembled Ga0321406_10394
3300031348 assembled Ga0321406_10425
3300031348 assembled Ga0321406_10249
3300031348 assembled Ga0321406_10674
3300031348 assembled Ga0321406_10466
3300031348 assembled Ga0321406_10708
3300031348 assembled Ga0321406_10039
3300031348 assembled Ga0321406_10128
3300031348 assembled Ga0321406_10852
3300031348 assembled Ga0321406_10065
3300031348 assembled Ga0321406_10502
3300031348 assembled Ga0321406_10174
3300031348 assembled Ga0321406_10083
3300031348 assembled Ga0321406_10157
3300031348 assembled Ga0321406_10498
3300031348 assembled Ga0321406_10409
3300031348 assembled Ga0321406_10562
3300031348 assembled Ga0321406_10659
3300031348 assembled Ga0321406_10439
3300031348 assembled Ga0321406_10363
3300031348 assembled Ga0321406_10063
3300031348 assembled Ga0321406_10193
3300031348 assembled Ga0321406_10419
3300031348 assembled Ga0321406_10066
3300031348 assembled Ga0321406_10693
3300031348 assembled Ga0321406_10119
3300031348 assembled Ga0321406_10305
3300031348 assembled Ga0321406_10526
3300031348 assembled Ga0321406_10836
3300031348 assembled Ga0321406_10833
3300031348 assembled Ga0321406_10106
3300031348 assembled Ga0321406_10318
3300031348 assembled Ga0321406_10015
3300031348 assembled Ga0321406_10095
3300031348 assembled Ga0321406_10506
3300031348 assembled Ga0321406_10164
3300031348 assembled Ga0321406_10377
3300031348 assembled Ga0321406_10138
3300031348 assembled Ga0321406_10298
3300031348 assembled Ga0321406_10570
Scaffold 3300031349_Bin_1
3300031349 assembled Ga0321407_1188
3300031349 assembled Ga0321407_1190
3300031349 assembled Ga0321407_1318
3300031349 assembled Ga0321407_1497
3300031349 assembled Ga0321407_1464
3300031349 assembled Ga0321407_1084
3300031349 assembled Ga0321407_1004
3300031349 assembled Ga0321407_1576
3300031349 assembled Ga0321407_1172
3300031349 assembled Ga0321407_1337
3300031349 assembled Ga0321407_1091
3300031349 assembled Ga0321407_1120
3300031349 assembled Ga0321407_1178
3300031349 assembled Ga0321407_1018
3300031349 assembled Ga0321407_1534
3300031349 assembled Ga0321407_1158
3300031349 assembled Ga0321407_1391
3300031349 assembled Ga0321407_1483
3300031349 assembled Ga0321407_1008
3300031349 assembled Ga0321407_1051
3300031349 assembled Ga0321407_1079
3300031349 assembled Ga0321407_1006
3300031349 assembled Ga0321407_1012
3300031349 assembled Ga0321407_1057
3300031349 assembled Ga0321407_1301
3300031349 assembled Ga0321407_1448
3300031349 assembled Ga0321407_1052
3300031349 assembled Ga0321407_1546
3300031349 assembled Ga0321407_1140
3300031349 assembled Ga0321407_1294
3300031349 assembled Ga0321407_1540
3300031349 assembled Ga0321407_1361
3300031349 assembled Ga0321407_1009
3300031349 assembled Ga0321407_1380
3300031349 assembled Ga0321407_1101
3300031349 assembled Ga0321407_1562
3300031349 assembled Ga0321407_1200
3300031349 assembled Ga0321407_1138
3300031349 assembled Ga0321407_1537
3300031349 assembled Ga0321407_1026
3300031349 assembled Ga0321407_1023
3300031349 assembled Ga0321407_1314
3300031349 assembled Ga0321407_1582
3300031349 assembled Ga0321407_1358
3300031349 assembled Ga0321407_1182
3300031349 assembled Ga0321407_1186
3300031349 assembled Ga0321407_1203
3300031349 assembled Ga0321407_1228
3300031349 assembled Ga0321407_1194
3300031349 assembled Ga0321407_1298
3300031349 assembled Ga0321407_1164
3300031349 assembled Ga0321407_1133
3300031349 assembled Ga0321407_1385
3300031349 assembled Ga0321407_1046
3300031349 assembled Ga0321407_1083
3300031349 assembled Ga0321407_1087
3300031349 assembled Ga0321407_1201
3300031349 assembled Ga0321407_1406
3300031349 assembled Ga0321407_1374
3300031349 assembled Ga0321407_1338
3300031349 assembled Ga0321407_1313
3300031349 assembled Ga0321407_1189
3300031349 assembled Ga0321407_1246
3300031349 assembled Ga0321407_1043
3300031349 assembled Ga0321407_1044
3300031349 assembled Ga0321407_1282
3300031349 assembled Ga0321407_1284
3300031349 assembled Ga0321407_1244
3300031349 assembled Ga0321407_1396
3300031349 assembled Ga0321407_1311
3300031349 assembled Ga0321407_1148
3300031349 assembled Ga0321407_1487
3300031349 assembled Ga0321407_1542
3300031349 assembled Ga0321407_1029
3300031349 assembled Ga0321407_1221
3300031349 assembled Ga0321407_1150
3300031349 assembled Ga0321407_1123
3300031349 assembled Ga0321407_1255
3300031349 assembled Ga0321407_1202
3300031349 assembled Ga0321407_1427
3300031349 assembled Ga0321407_1124
3300031349 assembled Ga0321407_1412
3300031349 assembled Ga0321407_1005
3300031349 assembled Ga0321407_1030
3300031349 assembled Ga0321407_1231
3300031349 assembled Ga0321407_1494
3300031349 assembled Ga0321407_1295
3300031349 assembled Ga0321407_1479
3300031349 assembled Ga0321407_1237
3300031349 assembled Ga0321407_1278
3300031349 assembled Ga0321407_1110
3300031349 assembled Ga0321407_1033
3300031349 assembled Ga0321407_1330
3300031349 assembled Ga0321407_1068
3300031349 assembled Ga0321407_1031
3300031349 assembled Ga0321407_1512
3300031349 assembled Ga0321407_1002
3300031349 assembled Ga0321407_1137
3300031349 assembled Ga0321407_1541
3300031349 assembled Ga0321407_1156
3300031349 assembled Ga0321407_1129
3300031349 assembled Ga0321407_1227
3300031349 assembled Ga0321407_1127
3300031349 assembled Ga0321407_1495
3300031349 assembled Ga0321407_1488
3300031349 assembled Ga0321407_1482
3300031349 assembled Ga0321407_1334
3300031349 assembled Ga0321407_1151
3300031349 assembled Ga0321407_1181
3300031349 assembled Ga0321407_1010
3300031349 assembled Ga0321407_1001
3300031349 assembled Ga0321407_1199
3300031349 assembled Ga0321407_1220
3300031349 assembled Ga0321407_1130
3300031349 assembled Ga0321407_1112
3300031349 assembled Ga0321407_1013
3300031349 assembled Ga0321407_1518
3300031349 assembled Ga0321407_1019
3300031349 assembled Ga0321407_1204
3300031349 assembled Ga0321407_1011
3300031349 assembled Ga0321407_1092
3300031349 assembled Ga0321407_1521
3300031349 assembled Ga0321407_1014
3300031349 assembled Ga0321407_1438
3300031349 assembled Ga0321407_1276
3300031349 assembled Ga0321407_1085
3300031349 assembled Ga0321407_1571
3300031349 assembled Ga0321407_1144
3300031349 assembled Ga0321407_1558
3300031349 assembled Ga0321407_1533
3300031349 assembled Ga0321407_1525
3300031349 assembled Ga0321407_1141
3300031349 assembled Ga0321407_1407
3300031349 assembled Ga0321407_1193
3300031349 assembled Ga0321407_1003
3300031349 assembled Ga0321407_1174
3300031349 assembled Ga0321407_1413
3300031349 assembled Ga0321407_1229
3300031349 assembled Ga0321407_1180
3300031349 assembled Ga0321407_1296
3300031349 assembled Ga0321407_1388
3300031349 assembled Ga0321407_1222
3300031349 assembled Ga0321407_1187
3300031349 assembled Ga0321407_1259
3300031349 assembled Ga0321407_1455
3300031349 assembled Ga0321407_1402
3300031349 assembled Ga0321407_1162
3300031349 assembled Ga0321407_1363
3300031349 assembled Ga0321407_1028
3300031349 assembled Ga0321407_1049
Scaffold 3300031373_Bin_1
3300031373 assembled Ga0321420_1627
3300031373 assembled Ga0321420_1134
3300031373 assembled Ga0321420_1629
3300031373 assembled Ga0321420_1130
3300031373 assembled Ga0321420_1001
3300031373 assembled Ga0321420_1191
3300031373 assembled Ga0321420_1172
3300031373 assembled Ga0321420_1056
3300031373 assembled Ga0321420_1304
3300031373 assembled Ga0321420_1095
3300031373 assembled Ga0321420_1541
3300031373 assembled Ga0321420_1683
3300031373 assembled Ga0321420_1398
3300031373 assembled Ga0321420_1432
3300031373 assembled Ga0321420_1045
3300031373 assembled Ga0321420_1006
3300031373 assembled Ga0321420_1155
3300031373 assembled Ga0321420_1192
3300031373 assembled Ga0321420_1596
3300031373 assembled Ga0321420_1038
3300031373 assembled Ga0321420_1060
3300031373 assembled Ga0321420_1587
3300031373 assembled Ga0321420_1033
3300031373 assembled Ga0321420_1127
3300031373 assembled Ga0321420_1162
3300031373 assembled Ga0321420_1372
3300031373 assembled Ga0321420_1419
3300031373 assembled Ga0321420_1360
3300031373 assembled Ga0321420_1184
3300031373 assembled Ga0321420_1727
3300031373 assembled Ga0321420_1156
3300031373 assembled Ga0321420_1368
3300031373 assembled Ga0321420_1483
3300031373 assembled Ga0321420_1276
3300031373 assembled Ga0321420_1714
3300031373 assembled Ga0321420_1405
3300031373 assembled Ga0321420_1005
3300031373 assembled Ga0321420_1719
3300031373 assembled Ga0321420_1658
3300031373 assembled Ga0321420_1052
3300031373 assembled Ga0321420_1504
3300031373 assembled Ga0321420_1135
3300031373 assembled Ga0321420_1490
3300031373 assembled Ga0321420_1121
3300031373 assembled Ga0321420_1042
3300031373 assembled Ga0321420_1343
3300031373 assembled Ga0321420_1585
3300031373 assembled Ga0321420_1007
3300031373 assembled Ga0321420_1618
3300031373 assembled Ga0321420_1651
3300031373 assembled Ga0321420_1605
3300031373 assembled Ga0321420_1429
3300031373 assembled Ga0321420_1246
3300031373 assembled Ga0321420_1036
3300031373 assembled Ga0321420_1164
3300031373 assembled Ga0321420_1262
3300031373 assembled Ga0321420_1025
3300031373 assembled Ga0321420_1233
3300031373 assembled Ga0321420_1021
3300031373 assembled Ga0321420_1048
3300031373 assembled Ga0321420_1019
3300031373 assembled Ga0321420_1441
3300031373 assembled Ga0321420_1082
3300031373 assembled Ga0321420_1119
3300031373 assembled Ga0321420_1369
3300031373 assembled Ga0321420_1506
3300031373 assembled Ga0321420_1242
3300031373 assembled Ga0321420_1074
3300031373 assembled Ga0321420_1047
3300031373 assembled Ga0321420_1387
3300031373 assembled Ga0321420_1396
3300031373 assembled Ga0321420_1193
3300031373 assembled Ga0321420_1186
3300031373 assembled Ga0321420_1171
3300031373 assembled Ga0321420_1569
3300031373 assembled Ga0321420_1716
3300031373 assembled Ga0321420_1500
3300031373 assembled Ga0321420_1638
3300031373 assembled Ga0321420_1366
3300031373 assembled Ga0321420_1733
3300031373 assembled Ga0321420_1329
3300031373 assembled Ga0321420_1009
3300031373 assembled Ga0321420_1722
3300031373 assembled Ga0321420_1543
3300031373 assembled Ga0321420_1301
3300031373 assembled Ga0321420_1068
3300031373 assembled Ga0321420_1713
3300031373 assembled Ga0321420_1086
3300031373 assembled Ga0321420_1391
3300031373 assembled Ga0321420_1462
3300031373 assembled Ga0321420_1742
3300031373 assembled Ga0321420_1615
3300031373 assembled Ga0321420_1040
3300031373 assembled Ga0321420_1531
3300031373 assembled Ga0321420_1520
3300031373 assembled Ga0321420_1710
3300031373 assembled Ga0321420_1525
3300031373 assembled Ga0321420_1639
3300031373 assembled Ga0321420_1272
3300031373 assembled Ga0321420_1096
3300031373 assembled Ga0321420_1440
3300031373 assembled Ga0321420_1630
3300031373 assembled Ga0321420_1010
3300031373 assembled Ga0321420_1098
3300031373 assembled Ga0321420_1452
3300031373 assembled Ga0321420_1034
3300031373 assembled Ga0321420_1243
3300031373 assembled Ga0321420_1069
3300031373 assembled Ga0321420_1516
3300031373 assembled Ga0321420_1607
3300031373 assembled Ga0321420_1421
3300031373 assembled Ga0321420_1144
3300031373 assembled Ga0321420_1613
3300031373 assembled Ga0321420_1628
3300031373 assembled Ga0321420_1118
3300031373 assembled Ga0321420_1715
3300031373 assembled Ga0321420_1123
3300031373 assembled Ga0321420_1124
3300031373 assembled Ga0321420_1284
3300031373 assembled Ga0321420_1286
3300031373 assembled Ga0321420_1020
3300031373 assembled Ga0321420_1014
3300031373 assembled Ga0321420_1475
3300031373 assembled Ga0321420_1465
3300031373 assembled Ga0321420_1675
3300031373 assembled Ga0321420_1297
3300031373 assembled Ga0321420_1011
3300031373 assembled Ga0321420_1383
3300031373 assembled Ga0321420_1453
3300031373 assembled Ga0321420_1117
3300031373 assembled Ga0321420_1388
3300031373 assembled Ga0321420_1438
3300031373 assembled Ga0321420_1260
3300031373 assembled Ga0321420_1508
3300031373 assembled Ga0321420_1179
3300031373 assembled Ga0321420_1029
3300031373 assembled Ga0321420_1451
3300031373 assembled Ga0321420_1251
3300031373 assembled Ga0321420_1017
3300031373 assembled Ga0321420_1107
3300031373 assembled Ga0321420_1054
3300031373 assembled Ga0321420_1031
3300031373 assembled Ga0321420_1072
3300031373 assembled Ga0321420_1066
3300031373 assembled Ga0321420_1677
3300031373 assembled Ga0321420_1240
3300031373 assembled Ga0321420_1597
3300031373 assembled Ga0321420_1576
3300031373 assembled Ga0321420_1536
3300031373 assembled Ga0321420_1401
3300031373 assembled Ga0321420_1208
3300031373 assembled Ga0321420_1071
3300031373 assembled Ga0321420_1290
3300031373 assembled Ga0321420_1030
3300031373 assembled Ga0321420_1365
3300031373 assembled Ga0321420_1059
3300031373 assembled Ga0321420_1646
3300031373 assembled Ga0321420_1340
3300031373 assembled Ga0321420_1177
3300031373 assembled Ga0321420_1486
3300031373 assembled Ga0321420_1281
3300031373 assembled Ga0321420_1435
3300031373 assembled Ga0321420_1267
3300031373 assembled Ga0321420_1173
3300031373 assembled Ga0321420_1018
3300031373 assembled Ga0321420_1049
3300031373 assembled Ga0321420_1448
3300031373 assembled Ga0321420_1294
3300031373 assembled Ga0321420_1595
3300031373 assembled Ga0321420_1402
3300031373 assembled Ga0321420_1591
3300031373 assembled Ga0321420_1073
3300031373 assembled Ga0321420_1280
3300031373 assembled Ga0321420_1266
3300031373 assembled Ga0321420_1450
3300031373 assembled Ga0321420_1537
3300031373 assembled Ga0321420_1381
3300031373 assembled Ga0321420_1333
3300031373 assembled Ga0321420_1167
3300031373 assembled Ga0321420_1219
3300031373 assembled Ga0321420_1728
3300031373 assembled Ga0321420_1410
3300031373 assembled Ga0321420_1015
3300031373 assembled Ga0321420_1642
3300031373 assembled Ga0321420_1291
3300031373 assembled Ga0321420_1463
3300031373 assembled Ga0321420_1163
3300031373 assembled Ga0321420_1454
3300031373 assembled Ga0321420_1128
3300031373 assembled Ga0321420_1473
3300031373 assembled Ga0321420_1554
3300031373 assembled Ga0321420_1175
3300031373 assembled Ga0321420_1206
3300031373 assembled Ga0321420_1517
Scaffold 3300031402_Bin_1
3300031402 assembled Ga0321419_1235
3300031402 assembled Ga0321419_1003
3300031402 assembled Ga0321419_1011
3300031402 assembled Ga0321419_1067
3300031402 assembled Ga0321419_1191
3300031402 assembled Ga0321419_1048
3300031402 assembled Ga0321419_1007
3300031402 assembled Ga0321419_1265
3300031402 assembled Ga0321419_1070
3300031402 assembled Ga0321419_1159
3300031402 assembled Ga0321419_1056
3300031402 assembled Ga0321419_1126
3300031402 assembled Ga0321419_1079
3300031402 assembled Ga0321419_1106
3300031402 assembled Ga0321419_1040
3300031402 assembled Ga0321419_1317
3300031402 assembled Ga0321419_1278
3300031402 assembled Ga0321419_1351
3300031402 assembled Ga0321419_1101
3300031402 assembled Ga0321419_1025
3300031402 assembled Ga0321419_1273
3300031402 assembled Ga0321419_1313
3300031402 assembled Ga0321419_1061
3300031402 assembled Ga0321419_1125
3300031402 assembled Ga0321419_1002
3300031402 assembled Ga0321419_1244
3300031402 assembled Ga0321419_1293
3300031402 assembled Ga0321419_1368
3300031402 assembled Ga0321419_1087
3300031402 assembled Ga0321419_1086
3300031402 assembled Ga0321419_1043
3300031402 assembled Ga0321419_1072
3300031402 assembled Ga0321419_1020
3300031402 assembled Ga0321419_1085
3300031402 assembled Ga0321419_1071
3300031402 assembled Ga0321419_1242
3300031402 assembled Ga0321419_1135
3300031402 assembled Ga0321419_1027
3300031402 assembled Ga0321419_1035
3300031402 assembled Ga0321419_1276
3300031402 assembled Ga0321419_1036
3300031402 assembled Ga0321419_1033
3300031402 assembled Ga0321419_1263
3300031402 assembled Ga0321419_1298
3300031402 assembled Ga0321419_1046
3300031402 assembled Ga0321419_1243
3300031402 assembled Ga0321419_1066
3300031402 assembled Ga0321419_1015
3300031402 assembled Ga0321419_1038
3300031402 assembled Ga0321419_1128
3300031402 assembled Ga0321419_1353
3300031402 assembled Ga0321419_1088
3300031402 assembled Ga0321419_1053
3300031402 assembled Ga0321419_1116
3300031402 assembled Ga0321419_1049
3300031402 assembled Ga0321419_1350
3300031402 assembled Ga0321419_1140
3300031402 assembled Ga0321419_1012
3300031402 assembled Ga0321419_1078
3300031402 assembled Ga0321419_1110
3300031402 assembled Ga0321419_1047
3300031402 assembled Ga0321419_1010
3300031402 assembled Ga0321419_1102
3300031402 assembled Ga0321419_1226
3300031402 assembled Ga0321419_1183
3300031402 assembled Ga0321419_1115
3300031402 assembled Ga0321419_1384
3300031402 assembled Ga0321419_1016
3300031402 assembled Ga0321419_1054
3300031402 assembled Ga0321419_1063
3300031402 assembled Ga0321419_1253
3300031402 assembled Ga0321419_1022
3300031402 assembled Ga0321419_1291
3300031402 assembled Ga0321419_1193
3300031402 assembled Ga0321419_1104
3300031402 assembled Ga0321419_1037
3300031402 assembled Ga0321419_1112
3300031402 assembled Ga0321419_1229
3300031402 assembled Ga0321419_1096
3300031402 assembled Ga0321419_1209
3300031402 assembled Ga0321419_1077
3300031402 assembled Ga0321419_1147
3300031402 assembled Ga0321419_1111
3300031402 assembled Ga0321419_1376
3300031402 assembled Ga0321419_1024
3300031402 assembled Ga0321419_1227
3300031402 assembled Ga0321419_1137
3300031402 assembled Ga0321419_1219
3300031402 assembled Ga0321419_1084
3300031402 assembled Ga0321419_1285
3300031402 assembled Ga0321419_1089
3300031402 assembled Ga0321419_1008
3300031402 assembled Ga0321419_1064
3300031402 assembled Ga0321419_1105
3300031402 assembled Ga0321419_1009
3300031402 assembled Ga0321419_1055
3300031402 assembled Ga0321419_1146
3300031402 assembled Ga0321419_1348
3300031402 assembled Ga0321419_1247
3300031402 assembled Ga0321419_1330
3300031402 assembled Ga0321419_1156
3300031402 assembled Ga0321419_1390
3300031402 assembled Ga0321419_1299
3300031402 assembled Ga0321419_1375
3300031402 assembled Ga0321419_1369
3300031402 assembled Ga0321419_1400
3300031402 assembled Ga0321419_1021
3300031402 assembled Ga0321419_1030
3300031402 assembled Ga0321419_1081
3300031402 assembled Ga0321419_1166
3300031402 assembled Ga0321419_1185
3300031402 assembled Ga0321419_1225
3300031402 assembled Ga0321419_1068
3300031402 assembled Ga0321419_1080
3300031402 assembled Ga0321419_1109
3300031402 assembled Ga0321419_1358
3300031402 assembled Ga0321419_1001
3300031402 assembled Ga0321419_1206
3300031402 assembled Ga0321419_1236
3300031402 assembled Ga0321419_1262
3300031402 assembled Ga0321419_1345
3300031402 assembled Ga0321419_1187
3300031402 assembled Ga0321419_1059
3300031402 assembled Ga0321419_1065
3300031402 assembled Ga0321419_1365
3300031402 assembled Ga0321419_1148
3300031402 assembled Ga0321419_1307
3300031402 assembled Ga0321419_1184
3300031402 assembled Ga0321419_1051
3300031402 assembled Ga0321419_1210
3300031402 assembled Ga0321419_1103
3300031402 assembled Ga0321419_1076
3300031402 assembled Ga0321419_1045
3300031402 assembled Ga0321419_1017
3300031402 assembled Ga0321419_1256
3300031402 assembled Ga0321419_1325
3300031402 assembled Ga0321419_1094
3300031402 assembled Ga0321419_1270
3300031402 assembled Ga0321419_1174
3300031402 assembled Ga0321419_1220
3300031402 assembled Ga0321419_1132
3300031402 assembled Ga0321419_1257
3300031402 assembled Ga0321419_1029
3300031402 assembled Ga0321419_1113
3300031402 assembled Ga0321419_1198
3300031402 assembled Ga0321419_1222
3300031402 assembled Ga0321419_1018
3300031402 assembled Ga0321419_1019
3300031402 assembled Ga0321419_1223
3300031402 assembled Ga0321419_1004
3300031402 assembled Ga0321419_1394
3300031402 assembled Ga0321419_1171
3300031402 assembled Ga0321419_1163
3300031402 assembled Ga0321419_1380
3300031402 assembled Ga0321419_1032
3300031402 assembled Ga0321419_1280
3300031402 assembled Ga0321419_1062
3300031402 assembled Ga0321419_1158
3300031402 assembled Ga0321419_1041
3300031402 assembled Ga0321419_1238
3300031402 assembled Ga0321419_1343
3300031402 assembled Ga0321419_1309
3300031402 assembled Ga0321419_1195
3300031402 assembled Ga0321419_1057
3300031402 assembled Ga0321419_1145
3300031402 assembled Ga0321419_1082
3300031402 assembled Ga0321419_1215
3300031402 assembled Ga0321419_1208
3300031402 assembled Ga0321419_1212
3300031402 assembled Ga0321419_1269
3300031402 assembled Ga0321419_1050
3300031402 assembled Ga0321419_1264
3300031402 assembled Ga0321419_1042
3300031402 assembled Ga0321419_1014
3300031402 assembled Ga0321419_1284
3300031402 assembled Ga0321419_1268
3300031402 assembled Ga0321419_1201
3300031402 assembled Ga0321419_1144
3300031402 assembled Ga0321419_1031
3300031402 assembled Ga0321419_1023
3300031402 assembled Ga0321419_1034
3300031402 assembled Ga0321419_1108
3300031402 assembled Ga0321419_1006
3300031402 assembled Ga0321419_1095
3300031402 assembled Ga0321419_1370
3300031402 assembled Ga0321419_1058
3300031402 assembled Ga0321419_1060
3300031402 assembled Ga0321419_1122
3300031402 assembled Ga0321419_1292
3300031402 assembled Ga0321419_1138
3300031402 assembled Ga0321419_1131
3300031402 assembled Ga0321419_1364
3300031402 assembled Ga0321419_1099
3300031402 assembled Ga0321419_1028
3300031402 assembled Ga0321419_1366
3300031402 assembled Ga0321419_1286
3300031402 assembled Ga0321419_1182
3300031402 assembled Ga0321419_1127
3300031402 assembled Ga0321419_1141
3300031402 assembled Ga0321419_1255
3300031402 assembled Ga0321419_1121
3300031402 assembled Ga0321419_1188
3300031402 assembled Ga0321419_1153
3300031402 assembled Ga0321419_1026
3300031402 assembled Ga0321419_1083
3300031402 assembled Ga0321419_1130
3300031402 assembled Ga0321419_1005
3300031402 assembled Ga0321419_1107
3300031402 assembled Ga0321419_1114
3300031402 assembled Ga0321419_1164
3300031402 assembled Ga0321419_1097
3300031402 assembled Ga0321419_1098
3300031402 assembled Ga0321419_1294
3300031402 assembled Ga0321419_1300
Scaffold 3300031407_Bin_1
3300031407 assembled Ga0321418_1259
3300031407 assembled Ga0321418_1518
3300031407 assembled Ga0321418_1384
3300031407 assembled Ga0321418_1504
3300031407 assembled Ga0321418_1001
3300031407 assembled Ga0321418_1004
3300031407 assembled Ga0321418_1493
3300031407 assembled Ga0321418_1165
3300031407 assembled Ga0321418_1033
3300031407 assembled Ga0321418_1191
3300031407 assembled Ga0321418_1198
3300031407 assembled Ga0321418_1016
3300031407 assembled Ga0321418_1420
3300031407 assembled Ga0321418_1013
3300031407 assembled Ga0321418_1341
3300031407 assembled Ga0321418_1028
3300031407 assembled Ga0321418_1024
3300031407 assembled Ga0321418_1380
3300031407 assembled Ga0321418_1141
3300031407 assembled Ga0321418_1058
3300031407 assembled Ga0321418_1232
3300031407 assembled Ga0321418_1357
3300031407 assembled Ga0321418_1014
3300031407 assembled Ga0321418_1206
3300031407 assembled Ga0321418_1261
3300031407 assembled Ga0321418_1135
3300031407 assembled Ga0321418_1438
3300031407 assembled Ga0321418_1179
3300031407 assembled Ga0321418_1204
3300031407 assembled Ga0321418_1038
3300031407 assembled Ga0321418_1451
3300031407 assembled Ga0321418_1271
3300031407 assembled Ga0321418_1052
3300031407 assembled Ga0321418_1003
3300031407 assembled Ga0321418_1100
3300031407 assembled Ga0321418_1150
3300031407 assembled Ga0321418_1173
3300031407 assembled Ga0321418_1241
3300031407 assembled Ga0321418_1011
3300031407 assembled Ga0321418_1084
3300031407 assembled Ga0321418_1104
3300031407 assembled Ga0321418_1063
3300031407 assembled Ga0321418_1032
3300031407 assembled Ga0321418_1363
3300031407 assembled Ga0321418_1123
3300031407 assembled Ga0321418_1494
3300031407 assembled Ga0321418_1531
3300031407 assembled Ga0321418_1286
3300031407 assembled Ga0321418_1012
3300031407 assembled Ga0321418_1358
3300031407 assembled Ga0321418_1156
3300031407 assembled Ga0321418_1373
3300031407 assembled Ga0321418_1025
3300031407 assembled Ga0321418_1116
3300031407 assembled Ga0321418_1495
3300031407 assembled Ga0321418_1284
3300031407 assembled Ga0321418_1030
3300031407 assembled Ga0321418_1355
3300031407 assembled Ga0321418_1170
3300031407 assembled Ga0321418_1009
3300031407 assembled Ga0321418_1037
3300031407 assembled Ga0321418_1095
3300031407 assembled Ga0321418_1111
3300031407 assembled Ga0321418_1118
3300031407 assembled Ga0321418_1015
3300031407 assembled Ga0321418_1508
3300031407 assembled Ga0321418_1047
3300031407 assembled Ga0321418_1219
3300031407 assembled Ga0321418_1067
3300031407 assembled Ga0321418_1155
3300031407 assembled Ga0321418_1532
3300031407 assembled Ga0321418_1330
3300031407 assembled Ga0321418_1391
3300031407 assembled Ga0321418_1018
3300031407 assembled Ga0321418_1212
3300031407 assembled Ga0321418_1393
3300031407 assembled Ga0321418_1402
3300031407 assembled Ga0321418_1302
3300031407 assembled Ga0321418_1124
3300031407 assembled Ga0321418_1509
3300031407 assembled Ga0321418_1044
3300031407 assembled Ga0321418_1081
3300031407 assembled Ga0321418_1060
3300031407 assembled Ga0321418_1389
3300031407 assembled Ga0321418_1353
3300031407 assembled Ga0321418_1085
3300031407 assembled Ga0321418_1055
3300031407 assembled Ga0321418_1010
3300031407 assembled Ga0321418_1138
3300031407 assembled Ga0321418_1430
3300031407 assembled Ga0321418_1075
3300031407 assembled Ga0321418_1017
3300031407 assembled Ga0321418_1224
3300031407 assembled Ga0321418_1264
3300031407 assembled Ga0321418_1511
3300031407 assembled Ga0321418_1249
3300031407 assembled Ga0321418_1270
3300031407 assembled Ga0321418_1031
3300031407 assembled Ga0321418_1008
3300031407 assembled Ga0321418_1002
3300031407 assembled Ga0321418_1390
3300031407 assembled Ga0321418_1039
3300031407 assembled Ga0321418_1040
3300031407 assembled Ga0321418_1252
3300031407 assembled Ga0321418_1192
3300031407 assembled Ga0321418_1210
3300031407 assembled Ga0321418_1071
3300031407 assembled Ga0321418_1273
3300031407 assembled Ga0321418_1120
3300031407 assembled Ga0321418_1275
3300031407 assembled Ga0321418_1211
3300031407 assembled Ga0321418_1443
3300031407 assembled Ga0321418_1061
3300031407 assembled Ga0321418_1247
3300031407 assembled Ga0321418_1356
3300031407 assembled Ga0321418_1432
3300031407 assembled Ga0321418_1213
3300031407 assembled Ga0321418_1121
3300031407 assembled Ga0321418_1094
3300031407 assembled Ga0321418_1506
3300031407 assembled Ga0321418_1186
3300031407 assembled Ga0321418_1105
3300031407 assembled Ga0321418_1086
3300031407 assembled Ga0321418_1129
3300031407 assembled Ga0321418_1359
3300031407 assembled Ga0321418_1193
3300031407 assembled Ga0321418_1053
3300031407 assembled Ga0321418_1202
3300031407 assembled Ga0321418_1190
3300031407 assembled Ga0321418_1158
3300031407 assembled Ga0321418_1036
3300031407 assembled Ga0321418_1222
3300031407 assembled Ga0321418_1530
3300031407 assembled Ga0321418_1022
3300031407 assembled Ga0321418_1035
3300031407 assembled Ga0321418_1200
3300031407 assembled Ga0321418_1082
3300031407 assembled Ga0321418_1019
3300031407 assembled Ga0321418_1214
3300031407 assembled Ga0321418_1332
3300031407 assembled Ga0321418_1465
3300031407 assembled Ga0321418_1447
3300031407 assembled Ga0321418_1205
3300031407 assembled Ga0321418_1026
3300031407 assembled Ga0321418_1371
3300031407 assembled Ga0321418_1244
Scaffold 3300031429_Bin_1
3300031429 assembled Ga0321417_10001
3300031429 assembled Ga0321417_10012
3300031429 assembled Ga0321417_10663
3300031429 assembled Ga0321417_10003
3300031429 assembled Ga0321417_10282
3300031429 assembled Ga0321417_10095
3300031429 assembled Ga0321417_10489
3300031429 assembled Ga0321417_10977
3300031429 assembled Ga0321417_10081
3300031429 assembled Ga0321417_10055
3300031429 assembled Ga0321417_10449
3300031429 assembled Ga0321417_10607
3300031429 assembled Ga0321417_10059
3300031429 assembled Ga0321417_10455
3300031429 assembled Ga0321417_10829
3300031429 assembled Ga0321417_10714
3300031429 assembled Ga0321417_10046
3300031429 assembled Ga0321417_10004
3300031429 assembled Ga0321417_10960
3300031429 assembled Ga0321417_10099
3300031429 assembled Ga0321417_10025
3300031429 assembled Ga0321417_10002
3300031429 assembled Ga0321417_10840
3300031429 assembled Ga0321417_10255
3300031429 assembled Ga0321417_11023
3300031429 assembled Ga0321417_11024
3300031429 assembled Ga0321417_10662
3300031429 assembled Ga0321417_10222
3300031429 assembled Ga0321417_10644
3300031429 assembled Ga0321417_10052
3300031429 assembled Ga0321417_10018
3300031429 assembled Ga0321417_11006
3300031429 assembled Ga0321417_10240
3300031429 assembled Ga0321417_10203
3300031429 assembled Ga0321417_10640
3300031429 assembled Ga0321417_10634
3300031429 assembled Ga0321417_10173
3300031429 assembled Ga0321417_10198
3300031429 assembled Ga0321417_10291
3300031429 assembled Ga0321417_10016
3300031429 assembled Ga0321417_10797
3300031429 assembled Ga0321417_10777
3300031429 assembled Ga0321417_10170
3300031429 assembled Ga0321417_10293
3300031429 assembled Ga0321417_10730
3300031429 assembled Ga0321417_10529
3300031429 assembled Ga0321417_10407
3300031429 assembled Ga0321417_10454
3300031429 assembled Ga0321417_10726
3300031429 assembled Ga0321417_10605
3300031429 assembled Ga0321417_10363
3300031429 assembled Ga0321417_10256
3300031429 assembled Ga0321417_10567
3300031429 assembled Ga0321417_10385
3300031429 assembled Ga0321417_10032
3300031429 assembled Ga0321417_10468
3300031429 assembled Ga0321417_11009
3300031429 assembled Ga0321417_10241
3300031429 assembled Ga0321417_10470
3300031429 assembled Ga0321417_10260
3300031429 assembled Ga0321417_10029
3300031429 assembled Ga0321417_10274
3300031429 assembled Ga0321417_10334
3300031429 assembled Ga0321417_10157
3300031429 assembled Ga0321417_10593
3300031429 assembled Ga0321417_10010
3300031429 assembled Ga0321417_10072
3300031429 assembled Ga0321417_10085
3300031429 assembled Ga0321417_10668
3300031429 assembled Ga0321417_10670
3300031429 assembled Ga0321417_10429
3300031429 assembled Ga0321417_10100
3300031429 assembled Ga0321417_10014
3300031429 assembled Ga0321417_10826
3300031429 assembled Ga0321417_10666
3300031429 assembled Ga0321417_10759
3300031429 assembled Ga0321417_10589
3300031429 assembled Ga0321417_10005
3300031429 assembled Ga0321417_10163
3300031429 assembled Ga0321417_10179
3300031429 assembled Ga0321417_10392
3300031429 assembled Ga0321417_10021
3300031429 assembled Ga0321417_10946
3300031429 assembled Ga0321417_10972
3300031429 assembled Ga0321417_10958
3300031429 assembled Ga0321417_11002
3300031429 assembled Ga0321417_10011
3300031429 assembled Ga0321417_10330
3300031429 assembled Ga0321417_10803
3300031429 assembled Ga0321417_10015
3300031429 assembled Ga0321417_10317
3300031429 assembled Ga0321417_10192
3300031429 assembled Ga0321417_10883
3300031429 assembled Ga0321417_10894
3300031429 assembled Ga0321417_10672
3300031429 assembled Ga0321417_10724
3300031429 assembled Ga0321417_11056
3300031429 assembled Ga0321417_10825
3300031429 assembled Ga0321417_10110
3300031429 assembled Ga0321417_10231
3300031429 assembled Ga0321417_10990
3300031429 assembled Ga0321417_10939
3300031429 assembled Ga0321417_10340
3300031429 assembled Ga0321417_10206
3300031429 assembled Ga0321417_10467
3300031429 assembled Ga0321417_10755
3300031429 assembled Ga0321417_10790
3300031429 assembled Ga0321417_10250
3300031429 assembled Ga0321417_11051
3300031429 assembled Ga0321417_10065
3300031429 assembled Ga0321417_10591
3300031429 assembled Ga0321417_10750
3300031429 assembled Ga0321417_10195
3300031429 assembled Ga0321417_10566
3300031429 assembled Ga0321417_10944
3300031429 assembled Ga0321417_10134
3300031429 assembled Ga0321417_10778
3300031429 assembled Ga0321417_10252
3300031429 assembled Ga0321417_10277
3300031429 assembled Ga0321417_10047
3300031429 assembled Ga0321417_10375
3300031429 assembled Ga0321417_10932
3300031429 assembled Ga0321417_10205
3300031429 assembled Ga0321417_10290
3300031429 assembled Ga0321417_10083
3300031429 assembled Ga0321417_10164
3300031429 assembled Ga0321417_10350
3300031429 assembled Ga0321417_10017
3300031429 assembled Ga0321417_10635
3300031429 assembled Ga0321417_10309
3300031429 assembled Ga0321417_10008
3300031429 assembled Ga0321417_10133
3300031429 assembled Ga0321417_10045
3300031429 assembled Ga0321417_10921
3300031429 assembled Ga0321417_10743
3300031429 assembled Ga0321417_10841
3300031429 assembled Ga0321417_10597
3300031429 assembled Ga0321417_10019
3300031429 assembled Ga0321417_10139
3300031429 assembled Ga0321417_10033
3300031429 assembled Ga0321417_10679
3300031429 assembled Ga0321417_10553
3300031429 assembled Ga0321417_10155
3300031429 assembled Ga0321417_10819
3300031429 assembled Ga0321417_11026
3300031429 assembled Ga0321417_10050
3300031429 assembled Ga0321417_10769
3300031429 assembled Ga0321417_10412
3300031429 assembled Ga0321417_10451
3300031429 assembled Ga0321417_10616
3300031429 assembled Ga0321417_10715
3300031429 assembled Ga0321417_10504
3300031429 assembled Ga0321417_10948
3300031429 assembled Ga0321417_10383
3300031429 assembled Ga0321417_10171
3300031429 assembled Ga0321417_10845
3300031429 assembled Ga0321417_10559
3300031429 assembled Ga0321417_10700
3300031429 assembled Ga0321417_10071
3300031429 assembled Ga0321417_10483
3300031429 assembled Ga0321417_10503
3300031429 assembled Ga0321417_10487
3300031429 assembled Ga0321417_10112
3300031429 assembled Ga0321417_10425
3300031429 assembled Ga0321417_11042
3300031429 assembled Ga0321417_10370
3300031429 assembled Ga0321417_10681
3300031429 assembled Ga0321417_10105
3300031429 assembled Ga0321417_10547
3300031429 assembled Ga0321417_10097
3300031429 assembled Ga0321417_10974
3300031429 assembled Ga0321417_10031
3300031429 assembled Ga0321417_10578
3300031429 assembled Ga0321417_10673
3300031429 assembled Ga0321417_10295
3300031429 assembled Ga0321417_10119
3300031429 assembled Ga0321417_10304
3300031429 assembled Ga0321417_10481
3300031429 assembled Ga0321417_10931
3300031429 assembled Ga0321417_11025
3300031429 assembled Ga0321417_10154
3300031429 assembled Ga0321417_10964
3300031429 assembled Ga0321417_10027
3300031429 assembled Ga0321417_10183
3300031429 assembled Ga0321417_10827
3300031429 assembled Ga0321417_10327
3300031429 assembled Ga0321417_10390
3300031429 assembled Ga0321417_10007
3300031429 assembled Ga0321417_10204
3300031429 assembled Ga0321417_11000
3300031429 assembled Ga0321417_10528
3300031429 assembled Ga0321417_10063
Scaffold 3300031440_Bin_1
3300031440 assembled Ga0321409_1062
3300031440 assembled Ga0321409_1365
3300031440 assembled Ga0321409_1352
3300031440 assembled Ga0321409_1001
3300031440 assembled Ga0321409_1037
3300031440 assembled Ga0321409_1244
3300031440 assembled Ga0321409_1213
3300031440 assembled Ga0321409_1421
3300031440 assembled Ga0321409_1144
3300031440 assembled Ga0321409_1051
3300031440 assembled Ga0321409_1085
3300031440 assembled Ga0321409_1413
3300031440 assembled Ga0321409_1173
3300031440 assembled Ga0321409_1399
3300031440 assembled Ga0321409_1128
3300031440 assembled Ga0321409_1058
3300031440 assembled Ga0321409_1460
3300031440 assembled Ga0321409_1219
3300031440 assembled Ga0321409_1093
3300031440 assembled Ga0321409_1148
3300031440 assembled Ga0321409_1131
3300031440 assembled Ga0321409_1388
3300031440 assembled Ga0321409_1264
3300031440 assembled Ga0321409_1241
3300031440 assembled Ga0321409_1027
3300031440 assembled Ga0321409_1139
3300031440 assembled Ga0321409_1212
3300031440 assembled Ga0321409_1383
3300031440 assembled Ga0321409_1407
3300031440 assembled Ga0321409_1215
3300031440 assembled Ga0321409_1206
3300031440 assembled Ga0321409_1370
3300031440 assembled Ga0321409_1304
3300031440 assembled Ga0321409_1045
3300031440 assembled Ga0321409_1194
3300031440 assembled Ga0321409_1040
3300031440 assembled Ga0321409_1124
3300031440 assembled Ga0321409_1191
3300031440 assembled Ga0321409_1165
3300031440 assembled Ga0321409_1141
3300031440 assembled Ga0321409_1155
3300031440 assembled Ga0321409_1404
3300031440 assembled Ga0321409_1446
3300031440 assembled Ga0321409_1156
3300031440 assembled Ga0321409_1138
3300031440 assembled Ga0321409_1126
3300031440 assembled Ga0321409_1186
3300031440 assembled Ga0321409_1063
3300031440 assembled Ga0321409_1236
3300031440 assembled Ga0321409_1101
3300031440 assembled Ga0321409_1266
3300031440 assembled Ga0321409_1355
3300031440 assembled Ga0321409_1240
3300031440 assembled Ga0321409_1374
3300031440 assembled Ga0321409_1338
3300031440 assembled Ga0321409_1125
3300031440 assembled Ga0321409_1321
3300031440 assembled Ga0321409_1106
3300031440 assembled Ga0321409_1066
3300031440 assembled Ga0321409_1105
3300031440 assembled Ga0321409_1052
3300031440 assembled Ga0321409_1163
3300031440 assembled Ga0321409_1293
3300031440 assembled Ga0321409_1174
3300031440 assembled Ga0321409_1079
3300031440 assembled Ga0321409_1353
3300031440 assembled Ga0321409_1047
3300031440 assembled Ga0321409_1098
3300031440 assembled Ga0321409_1034
3300031440 assembled Ga0321409_1451
3300031440 assembled Ga0321409_1220
3300031440 assembled Ga0321409_1424
3300031440 assembled Ga0321409_1272
3300031440 assembled Ga0321409_1438
3300031440 assembled Ga0321409_1025
3300031440 assembled Ga0321409_1314
3300031440 assembled Ga0321409_1284
3300031440 assembled Ga0321409_1204
3300031440 assembled Ga0321409_1292
3300031440 assembled Ga0321409_1136
3300031440 assembled Ga0321409_1248
3300031440 assembled Ga0321409_1005
3300031440 assembled Ga0321409_1039
3300031440 assembled Ga0321409_1285
3300031440 assembled Ga0321409_1380
3300031440 assembled Ga0321409_1278
3300031440 assembled Ga0321409_1377
3300031440 assembled Ga0321409_1294
3300031440 assembled Ga0321409_1282
3300031440 assembled Ga0321409_1302
3300031440 assembled Ga0321409_1296
3300031440 assembled Ga0321409_1429
3300031440 assembled Ga0321409_1008
3300031440 assembled Ga0321409_1048
3300031440 assembled Ga0321409_1132
3300031440 assembled Ga0321409_1289
3300031440 assembled Ga0321409_1373
3300031440 assembled Ga0321409_1064
3300031440 assembled Ga0321409_1065
3300031440 assembled Ga0321409_1197
3300031440 assembled Ga0321409_1356
3300031440 assembled Ga0321409_1288
3300031440 assembled Ga0321409_1428
3300031440 assembled Ga0321409_1137
3300031440 assembled Ga0321409_1385
3300031440 assembled Ga0321409_1225
3300031440 assembled Ga0321409_1315
3300031440 assembled Ga0321409_1387
3300031440 assembled Ga0321409_1473
3300031440 assembled Ga0321409_1467
3300031440 assembled Ga0321409_1077
3300031440 assembled Ga0321409_1140
3300031440 assembled Ga0321409_1349
3300031440 assembled Ga0321409_1453
3300031440 assembled Ga0321409_1472
3300031440 assembled Ga0321409_1372
3300031440 assembled Ga0321409_1015
3300031440 assembled Ga0321409_1099
3300031440 assembled Ga0321409_1029
3300031440 assembled Ga0321409_1276
3300031440 assembled Ga0321409_1145
3300031440 assembled Ga0321409_1283
3300031440 assembled Ga0321409_1464
3300031440 assembled Ga0321409_1202
3300031440 assembled Ga0321409_1468
3300031440 assembled Ga0321409_1024
3300031440 assembled Ga0321409_1196
3300031440 assembled Ga0321409_1326
3300031440 assembled Ga0321409_1319
3300031440 assembled Ga0321409_1185
3300031440 assembled Ga0321409_1175
3300031440 assembled Ga0321409_1242
3300031440 assembled Ga0321409_1322
3300031440 assembled Ga0321409_1217
3300031440 assembled Ga0321409_1375
